# Supplementary material for: Straw Mulching Reduces the Harmful Effects of Extreme Hydrological and Temperature Conditions in Citrus Orchards
Source: PLoS One. 2014 Jan 28;9(1):e87094. doi: 10.1371/journal.pone.0087094 (PMC3904954; doi:10.1371/journal.pone.0087094)
Supplement: Table S1 — Soil bulk density at start of the field experiment in 2009. (XLS) [file pone.0087094.s001.xls]

## Sheet: Table S1
	Table S1 Soil bulk density at start of the field experiment in 2009
	Depth (cm)	Soil bulk density (g cm-3)
	0-20 cm	1.45
	20-40 cm	1.49
	40-60 cm	1.41
	60-80 cm	1.47
	80-100 cm	1.51
