# Supplementary material for: Straw Mulching Reduces the Harmful Effects of Extreme Hydrological and Temperature Conditions in Citrus Orchards
Source: PLoS One. 2014 Jan 28;9(1):e87094. doi: 10.1371/journal.pone.0087094 (PMC3904954; doi:10.1371/journal.pone.0087094)
Supplement: Table S2 — Field data and summary statistics of canopy air temperature for 2010 and 2011 at Xiaofuling experimental station. (XLS) [file pone.0087094.s002.xls]

## Sheet: Table S2
	Table S2 Field data and summary statistics of canopy air temperature for 2010 and 2011 at Xiaofuling experimental station.
	Canopy air temperature data				Summary statistics for canopy air temperature month by month
	Date (D/M/Y)	Canopy air temperature (°C)			Month-year	Size	Mean	Median	Std.Dev	Std.Err	95% Conf	99% Conf	Total	Min	Max
	20/04/2010	15.071			2010-05-01	31	19.8173	19.7452	2.81397	0.505404	1.03219	1.38996	614.335	14.9983	25.1798
	21/04/2010	13.3858			2010-06-01	30	23.6572	24.0718	3.24541	0.592528	1.21188	1.63336	709.717	16.6558	29.7254
	22/04/2010	13.9367			2010-07-01	31	26.625	26.1631	2.10275	0.377665	0.771309	1.03865	825.374	23.1308	30.4792
	23/04/2010	15.939			2010-08-01	31	26.0885	26.6035	3.61478	0.649233	1.32594	1.78552	808.744	18.7485	31.1867
	24/04/2010	15.1346			2010-09-01	30	21.539	22.7491	3.5792	0.653469	1.33652	1.80135	646.17	13.8537	27.7335
	25/04/2010	13.8756			2010-10-01	31	15.3457	16.2481	3.46744	0.62277	1.27189	1.71274	475.715	7.41896	20.4094
	26/04/2010	16.8967			2010-11-01	30	10.3772	11.1018	2.80263	0.511688	1.04654	1.41051	311.316	5.57771	15.5369
	27/04/2010	18.4644			2010-12-01	31	5.31862	6.26521	3.52261	0.632679	1.29213	1.73999	164.877	-1.48521	11.871
	28/04/2010	20.7673			2011-01-01	31	0.229429	0.164583	1.71434	0.307904	0.628836	0.846797	7.11229	-2.51354	5.19354
	29/04/2010	16.1971			2011-02-01	28	5.16319	4.74646	3.17128	0.599316	1.22972	1.66064	144.569	-0.324375	11.6127
	30/04/2010	19.0808			2011-03-01	30	9.41212	9.21292	3.19924	0.584099	1.19464	1.61012	282.364	3.24646	15.6146
	01/05/2010	21.0104
	02/05/2010	24.2715
	03/05/2010	22.9583
	04/05/2010	21.2473
	05/05/2010	23.7698
	06/05/2010	19.2323
	07/05/2010	17.2194
	08/05/2010	15.9367
	09/05/2010	17.9346
	10/05/2010	19.7452
	11/05/2010	20.6619
	12/05/2010	17.1458
	13/05/2010	14.9983
	14/05/2010	16.731
	15/05/2010	17.6046
	16/05/2010	16.1431
	17/05/2010	18.7338
	18/05/2010	19.0242
	19/05/2010	19.7688
	20/05/2010	17.2581
	21/05/2010	16.3577
	22/05/2010	19.3735
	23/05/2010	21.2142
	24/05/2010	24.0263
	25/05/2010	25.1798
	26/05/2010	20.2717
	27/05/2010	18.2717
	28/05/2010	20.0242
	29/05/2010	23.6485
	30/05/2010	23.9612
	31/05/2010	20.6112
	01/06/2010	18.409
	02/06/2010	21.721
	03/06/2010	21.8579
	04/06/2010	22.1029
	05/06/2010	21.6156
	06/06/2010	22.3229
	07/06/2010	19.2702
	08/06/2010	16.6558
	09/06/2010	18.119
	10/06/2010	21.8815
	11/06/2010	20.46
	12/06/2010	20.9642
	13/06/2010	22.9771
	14/06/2010	24.195
	15/06/2010	25.0252
	16/06/2010	24.4594
	17/06/2010	27.2592
	18/06/2010	28.3029
	19/06/2010	26.0398
	20/06/2010	27.3085
	21/06/2010	26.2754
	22/06/2010	27.0419
	23/06/2010	25.265
	24/06/2010	24.6473
	25/06/2010	24.64
	26/06/2010	23.9485
	27/06/2010	23.2452
	28/06/2010	25.5746
	29/06/2010	28.4069
	30/06/2010	29.7254
	01/07/2010	30.3002
	02/07/2010	29.2158
	03/07/2010	25.9646
	04/07/2010	28.5215
	05/07/2010	28.0185
	06/07/2010	28.6421
	07/07/2010	28.2556
	08/07/2010	25.3927
	09/07/2010	26.1631
	10/07/2010	23.1308
	11/07/2010	25.1392
	12/07/2010	26.3912
	13/07/2010	26.5837
	14/07/2010	24.3029
	15/07/2010	23.9135
	16/07/2010	24.3931
	17/07/2010	24.5252
	18/07/2010	23.8156
	19/07/2010	25.8235
	20/07/2010	26.2933
	21/07/2010	25.9006
	22/07/2010	25.6329
	23/07/2010	25.4604
	24/07/2010	24.4006
	25/07/2010	24.9665
	26/07/2010	27.5673
	27/07/2010	27.7719
	28/07/2010	28.8348
	29/07/2010	30.1335
	30/07/2010	30.4792
	31/07/2010	29.4402
	01/08/2010	27.9773
	02/08/2010	28.2888
	03/08/2010	30.0554
	04/08/2010	31.046
	05/08/2010	29.48
	06/08/2010	28.0969
	07/08/2010	26.6035
	08/08/2010	28.1808
	09/08/2010	29.1625
	10/08/2010	29.5575
	11/08/2010	30.0869
	12/08/2010	31.0665
	13/08/2010	31.1867
	14/08/2010	28.2494
	15/08/2010	22.6085
	16/08/2010	25.2842
	17/08/2010	25.4292
	18/08/2010	27.5869
	19/08/2010	28.7319
	20/08/2010	26.4773
	21/08/2010	25.381
	22/08/2010	22.3477
	23/08/2010	20.9962
	24/08/2010	19.0121
	25/08/2010	18.7485
	26/08/2010	22.4223
	27/08/2010	23.0981
	28/08/2010	22.9727
	29/08/2010	23.0656
	30/08/2010	22.7267
	31/08/2010	22.8169
	01/09/2010	23.8731
	02/09/2010	21.4983
	03/09/2010	23.5246
	04/09/2010	23.1244
	05/09/2010	21.85
	06/09/2010	21.6204
	07/09/2010	22.9533
	08/09/2010	23.6204
	09/09/2010	19.2842
	10/09/2010	22.5319
	11/09/2010	24.3894
	12/09/2010	23.3163
	13/09/2010	23.0454
	14/09/2010	23.136
	15/09/2010	25.3204
	16/09/2010	26.0965
	17/09/2010	27.0471
	18/09/2010	27.7335
	19/09/2010	23.5602
	20/09/2010	22.5448
	21/09/2010	24.1342
	22/09/2010	17.099
	23/09/2010	15.9219
	24/09/2010	16.1881
	25/09/2010	13.8537
	26/09/2010	17.05
	27/09/2010	19.6765
	28/09/2010	18.2831
	29/09/2010	16.8448
	30/09/2010	17.0485
	01/10/2010	17.816
	02/10/2010	18.736
	03/10/2010	16.2702
	04/10/2010	16.2481
	05/10/2010	16.821
	06/10/2010	18.6812
	07/10/2010	20.4094
	08/10/2010	19.3546
	09/10/2010	18.8679
	10/10/2010	17.5969
	11/10/2010	17.1238
	12/10/2010	15.1115
	13/10/2010	14.5838
	14/10/2010	17.4281
	15/10/2010	17.1056
	16/10/2010	17.609
	17/10/2010	18.7708
	18/10/2010	16.324
	19/10/2010	16.2119
	20/10/2010	15.0217
	21/10/2010	14.8827
	22/10/2010	15.6219
	23/10/2010	15.2735
	24/10/2010	16.0623
	25/10/2010	10.2917
	26/10/2010	7.41896
	27/10/2010	8.44812
	28/10/2010	8.59187
	29/10/2010	10.6744
	30/10/2010	10.9292
	31/10/2010	11.4292
	01/11/2010	11.2829
	02/11/2010	11.2492
	03/11/2010	11.5852
	04/11/2010	11.3688
	05/11/2010	11.8637
	06/11/2010	12.9077
	07/11/2010	15.5369
	08/11/2010	11.2554
	09/11/2010	11.986
	10/11/2010	14.8548
	11/11/2010	15.294
	12/11/2010	11.1279
	13/11/2010	14.749
	14/11/2010	7.07104
	15/11/2010	5.57771
	16/11/2010	6.76562
	17/11/2010	7.69875
	18/11/2010	10.3196
	19/11/2010	11.0756
	20/11/2010	9.72958
	21/11/2010	13.3387
	22/11/2010	6.41062
	23/11/2010	6.43646
	24/11/2010	8.48667
	25/11/2010	6.94333
	26/11/2010	8.72958
	27/11/2010	9.06958
	28/11/2010	8.97708
	29/11/2010	8.44229
	30/11/2010	11.1819
	01/12/2010	9.56833
	02/12/2010	10.4019
	03/12/2010	7.15146
	04/12/2010	7.94146
	05/12/2010	11.871
	06/12/2010	8.84417
	07/12/2010	7.00146
	08/12/2010	9.265
	09/12/2010	5.085
	10/12/2010	9.12729
	11/12/2010	6.55375
	12/12/2010	7.14083
	13/12/2010	6.37188
	14/12/2010	0.869792
	15/12/2010	-0.48
	16/12/2010	0.660625
	17/12/2010	1.99562
	18/12/2010	2.99479
	19/12/2010	8.52521
	20/12/2010	3.30687
	21/12/2010	6.26521
	22/12/2010	7.25604
	23/12/2010	6.46063
	24/12/2010	-0.2125
	25/12/2010	0.426458
	26/12/2010	2.28083
	27/12/2010	5.19146
	28/12/2010	5.12646
	29/12/2010	5.42708
	30/12/2010	3.94417
	31/12/2010	-1.48521
	01/01/2011	-1.18271
	02/01/2011	-2.51354
	03/01/2011	-2.30375
	04/01/2011	-0.568125
	05/01/2011	1.81229
	06/01/2011	-1.15542
	07/01/2011	-1.4775
	08/01/2011	0.81125
	09/01/2011	1.45167
	10/01/2011	-1.35062
	11/01/2011	0.567292
	12/01/2011	0.9375
	13/01/2011	4.34458
	14/01/2011	5.19354
	15/01/2011	1.68813
	16/01/2011	-0.962083
	17/01/2011	-0.0939583
	18/01/2011	-1.21313
	19/01/2011	-0.465625
	20/01/2011	-1.17104
	21/01/2011	-1.42938
	22/01/2011	-0.637083
	23/01/2011	1.24167
	24/01/2011	0.349583
	25/01/2011	1.6425
	26/01/2011	1.73708
	27/01/2011	0.739792
	28/01/2011	0.791875
	29/01/2011	-0.169167
	30/01/2011	0.164583
	31/01/2011	0.332083
	01/02/2011	2.41271
	02/02/2011	2.90708
	03/02/2011	4.36792
	04/02/2011	6.70333
	05/02/2011	5.02062
	06/02/2011	8.47292
	07/02/2011	9.70896
	08/02/2011	9.25542
	09/02/2011	2.60771
	10/02/2011	0.679583
	11/02/2011	4.815
	12/02/2011	2.57938
	13/02/2011	3.98937
	14/02/2011	1.9275
	15/02/2011	-0.324375
	16/02/2011	2.87521
	17/02/2011	7.8525
	18/02/2011	6
	19/02/2011	4.67792
	20/02/2011	5.52479
	21/02/2011	7.49583
	22/02/2011	9.04125
	23/02/2011	9.71312
	24/02/2011	11.6127
	25/02/2011	8.01771
	26/02/2011	3.135
	27/02/2011	2.09
	28/02/2011	1.41021
	01/03/2011	3.24646
	02/03/2011	3.99313
	03/03/2011	6.58208
	04/03/2011	5.485
	05/03/2011	6.82937
	06/03/2011	7.79667
	07/03/2011	8.95771
	08/03/2011	10.525
	09/03/2011	11.8362
	10/03/2011	10.3812
	11/03/2011	10.4667
	12/03/2011	13.599
	13/03/2011	11.521
	14/03/2011	9.62292
	15/03/2011	8.04604
	16/03/2011	9.29187
	17/03/2011	11.3265
	18/03/2011	13.3756
	19/03/2011	8.94542
	20/03/2011	6.49812
	21/03/2011	6.07479
	22/03/2011	7.38563
	23/03/2011	5.53792
	24/03/2011	9.13396
	25/03/2011	8.76354
	26/03/2011	9.65813
	27/03/2011	12.3998
	28/03/2011	15.2346
	29/03/2011	14.2348
	30/03/2011	15.6146
