# Supplementary material for: Straw Mulching Reduces the Harmful Effects of Extreme Hydrological and Temperature Conditions in Citrus Orchards
Source: PLoS One. 2014 Jan 28;9(1):e87094. doi: 10.1371/journal.pone.0087094 (PMC3904954; doi:10.1371/journal.pone.0087094)
Supplement: Table S3 — Field data and summary statistics of rainfall for 2010 and 2011 at Xiaofuling experimental station. (XLS) [file pone.0087094.s003.xls]

## Sheet: Table S3
	Table S3 Field data and summary statistics of rainfall for 2010 and 2011 at Xiaofuling experimental station.
	Rainfall data			Summary statistics for rainfall
	Date (D/M/Y)	Rainfall(mm)		Year	Size	Mean	Median	Std.Dev	Std.Err	95% Conf	99% Conf	Total	Min	Max
	09/02/2010	6.1		2010	69	12.3087	6	15.9828	1.92411	3.83956	5.09939	849.3	0.5	72.5
	12/02/2010	4.2		2011	84	7.80333	5.15	7.99669	0.872511	1.73542	2.30042	655.48	0.1	34
	16/02/2010	3.5
	28/02/2010	1.9
	03/03/2010	9.6
	05/03/2010	6
	06/03/2010	6.1
	08/03/2010	2
	14/03/2010	2.5
	22/03/2010	8.5
	29/03/2010	10
	01/04/2010	14.1
	12/04/2010	1.5
	13/04/2010	4.4
	18/04/2010	1.3
	21/04/2010	67.7
	25/04/2010	2.2
	05/05/2010	4.7
	06/05/2010	1.3
	14/05/2010	32.2
	17/05/2010	12.3
	22/05/2010	17.9
	28/05/2010	26.9
	02/06/2010	7.7
	09/06/2010	60.4
	18/06/2010	4.9
	24/06/2010	8.7
	03/07/2010	31.5
	05/07/2010	1.1
	08/07/2010	15.3
	10/07/2010	9.9
	14/07/2010	2.7
	15/07/2010	1.1
	17/07/2010	11.6
	18/07/2010	34.7
	26/07/2010	33
	01/08/2010	2
	05/08/2010	0.5
	10/08/2010	0.8
	15/08/2010	9.4
	19/08/2010	0.5
	20/08/2010	11.5
	21/08/2010	17.5
	22/08/2010	6.9
	23/08/2010	22.3
	24/08/2010	26.2
	25/08/2010	17.4
	27/08/2010	1.3
	01/09/2010	36.8
	05/09/2010	72.5
	06/09/2010	50.9
	07/09/2010	4.5
	08/09/2010	2.2
	09/09/2010	27.8
	21/09/2010	1.2
	24/09/2010	2.8
	25/09/2010	3.1
	28/09/2010	2.4
	30/09/2010	2
	01/10/2010	5.4
	10/10/2010	7.5
	12/10/2010	1.6
	17/10/2010	1.1
	25/10/2010	22
	26/10/2010	1.3
	02/11/2010	1.1
	14/11/2010	9.2
	15/12/2010	5.9
	25/12/2010	2.2
	03/01/2011	1
	10/02/2011	9.2
	26/02/2011	4.3
	27/02/2011	6.5
	28/02/2011	6.3
	19/03/2011	3.1
	20/03/2011	13.8
	21/03/2011	3.5
	02/04/2011	11.7
	05/04/2011	1.6
	20/04/2011	1.3
	02/05/2011	8.6
	09/05/2011	14.5
	10/05/2011	0.3
	29/05/2011	0.78
	09/06/2011	0.6
	13/06/2011	2.2
	14/06/2011	6.4
	17/06/2011	22.4
	20/06/2011	6.9
	21/06/2011	19.8
	22/06/2011	5.8
	23/06/2011	5
	26/06/2011	2.2
	04/07/2011	2.1
	07/07/2011	7.8
	10/07/2011	0.3
	12/07/2011	4.6
	13/07/2011	0.5
	19/07/2011	12.5
	21/07/2011	5.1
	26/07/2011	23.2
	29/07/2011	9.6
	31/07/2011	11.6
	01/08/2011	21.6
	04/08/2011	14.9
	05/08/2011	27.8
	10/08/2011	1.2
	16/08/2011	14.4
	19/08/2011	1.5
	21/08/2011	5.6
	22/08/2011	12.2
	23/08/2011	0.2
	04/09/2011	15.7
	05/09/2011	7.1
	06/09/2011	7.7
	07/09/2011	28.7
	08/09/2011	3.4
	10/09/2011	10.7
	12/09/2011	3.1
	13/09/2011	8.1
	14/09/2011	34
	15/09/2011	0.5
	16/09/2011	0.7
	17/09/2011	16.6
	18/09/2011	30.5
	19/09/2011	2.8
	20/09/2011	1.7
	28/09/2011	6.6
	29/09/2011	5.2
	01/10/2011	12.6
	02/10/2011	0.9
	13/10/2011	10.3
	22/10/2011	25.8
	23/10/2011	3.5
	26/10/2011	1.5
	27/10/2011	1
	03/11/2011	5
	04/11/2011	5
	05/11/2011	0.7
	06/11/2011	18
	07/11/2011	5.5
	14/11/2011	1.9
	15/11/2011	2.3
	16/11/2011	7.8
	17/11/2011	1.7
	21/11/2011	3
	28/11/2011	2.3
	29/11/2011	18.6
	30/11/2011	0.3
	03/12/2011	0.2
	04/12/2011	5.9
	05/12/2011	0.1
	06/12/2011	4
