# Supplementary material for: Straw Mulching Reduces the Harmful Effects of Extreme Hydrological and Temperature Conditions in Citrus Orchards
Source: PLoS One. 2014 Jan 28;9(1):e87094. doi: 10.1371/journal.pone.0087094 (PMC3904954; doi:10.1371/journal.pone.0087094)
Supplement: Table S5 — Field data and summary statistics of soil water storage in the 0–100 cm soil profile under control (CK) and straw mulching (SM) treatments during 2010 and 2011. (XLS) [file pone.0087094.s005.xls]

## Sheet: Table S5
	Table S5 Field data and summary statistics of soil water storage in the 0-100 cm soil profile under control (CK) and straw mulching (SM) treatments during 2010 and 2011.
	Soil water storage data						Summary statistics for soil water storage
	Date (D/M/Y)	CK-Soil water storage (mm)		SM-Soil water storage (mm)			Year	Treatment	Size	Mean	Median	Std.Dev	Std.Err	95% Conf	99% Conf	Total	Min	Max	Normality Test	Wilcoxon Signed Rank Test
		Mean	Std.Err	Mean	Std.Err		2010	CK	12	273.548	280.779	24.2677	7.00549	15.4193	21.7596	3282.58	230.554	303.17	Passed (P = 0.174)	T+= 65; T-= -13; W= 52 (P= 0.042)
	2010-01-01	230.554	1.84108	244.913	4.81298			SM	12	280.032	281.872	17.6963	5.10848	11.2439	15.8673	3360.38	244.913	303.474
	2010-02-01	239.834	12.4188	255.118	25.4985		2011	CK	12	261.835	256.734	21.301	6.14906	13.5343	19.0995	3142.03	236.488	289.787	Passed (P = 0.745)	T+= 67; T-= -11; W= 56 (P = 0.027)
	2010-03-01	258.751	13.5511	271.31	11.8678			SM	12	272.166	272.741	13.3863	3.86428	8.50541	12.0028	3265.99	253.605	291.26
	2010-04-01	278.751	12.5789	281.31	16.7049
	2010-05-01	299.491	7.36871	303.474	23.2466
	2010-06-01	282.806	2.55417	282.435	22.0264
	2010-07-01	303.17	26.0584	303.006	7.36166
	2010-08-01	295.308	13.4316	293.614	20.9251
	2010-09-01	288.47	10.8311	286.014	14.369
	2010-10-01	290.761	3.57684	291.131	16.1264
	2010-11-01	264.164	12.404	276.708	42.562
	2010-12-01	250.52	34.1669	271.349	33.7011
	2011-01-01	236.488	18.3295	261.331	16.3539
	2011-02-01	245.158	3.55356	270.31	19.012
	2011-03-01	242.788	8.62634	275.172	1.6736
	2011-04-01	247.653	12.8306	260.196	29.7862
	2011-05-01	242.884	10.8851	256.665	13.4643
	2011-06-01	282.599	3.1903	289.32	8.96114
	2011-07-01	289.787	17.2639	282.526	7.64563
	2011-08-01	279.238	14.6631	275.601	7.79403
	2011-09-01	287.954	18.8688	291.26	11.678
	2011-10-01	282.417	5.68034	287.633	10.2493
	2011-11-01	265.816	1.73223	262.371	35.2436
	2011-12-01	239.243	2.46422	253.605	4.3299
