# Supplementary material for: Straw Mulching Reduces the Harmful Effects of Extreme Hydrological and Temperature Conditions in Citrus Orchards
Source: PLoS One. 2014 Jan 28;9(1):e87094. doi: 10.1371/journal.pone.0087094 (PMC3904954; doi:10.1371/journal.pone.0087094)
Supplement: Table S6 — Field data and summary statistics of soil temperature under control (CK) and straw mulching (SM) treatment plots from May 2010 to March 2012. (XLS) [file pone.0087094.s006.xls]

## Sheet: Table S6
	Table S6 Field data and summary statistics of soil temperature under control (CK) and straw mulching (SM) treatment plots from May 2010 to March 2012.
	Soil temperature data				Summary statistics for soil temperature month by month
	Date (D/M/Y)	Soil temperature(°C)			Month-year	Treatment	Size	Mean	Median	Std.Dev	Std.Err	95% Conf	99% Conf	Total	Min	Max	Normality Test	Wilcoxon Signed Rank Test
		CK	SM		2010-05-01	CK	31	18.2397	17.8092	1.51806	0.272652	0.556841	0.749848	565.432	16.0515	21.1158	Passed (P = 0.503)	T+= 42; T-= -454; W= -412 (P< 0.001)
	01/05/2010	17.8092	16.99			SM	31	17.7055	17.5152	1.07289	0.192697	0.393547	0.529954	548.872	16.1646	19.5492
	02/05/2010	19.6121	18.454		2010-06-01	CK	30	21.8603	22.2278	2.25827	0.412303	0.84327	1.13655	655.809	17.8881	26.3746	Passed (P = 0.600)	T+= 0; T-= -465; W= -465 (P < 0.001)
	03/05/2010	19.9523	18.8777			SM	30	20.5882	20.8236	1.87658	0.342615	0.70074	0.944449	617.645	17.3838	24.3261
	04/05/2010	19.7642	18.9433		2010-07-01	CK	31	25.4849	25.2019	1.27369	0.228762	0.467203	0.62914	790.032	23.8077	28.3802	Failed (P < 0.050)	T+= 0; T-= -496; W= -496 (P < 0.001)
	05/05/2010	19.7531	18.9644			SM	31	24.1788	23.9127	1.11482	0.200228	0.408928	0.550667	749.541	22.8168	26.9745
	06/05/2010	18.1935	17.7948		2010-08-01	CK	31	25.367	26.0777	2.66413	0.478492	0.97723	1.31595	786.376	20.2104	28.9527	Passed (P = 0.108)	T+= 0; T-= -496; W= -496 (P < 0.001)
	07/05/2010	17.1998	17.0221			SM	31	24.2958	24.905	2.35475	0.422925	0.863745	1.16313	753.171	19.3966	27.515
	08/05/2010	16.7812	16.7419		2010-09-01	CK	30	21.4528	22.2536	2.44812	0.446964	0.914161	1.2321	643.583	16.4337	25.6829	Passed (P = 0.162)	T+= 0; T-= -465; W= -465 (P < 0.001)
	09/05/2010	16.8221	16.6112			SM	30	20.851	21.507	2.24633	0.410121	0.838809	1.13054	625.529	16.3277	24.8257
	10/05/2010	17.4194	17.1088		2010-10-01	CK	31	15.8537	16.591	2.56595	0.460858	0.941217	1.26745	491.466	10.2685	18.8748	Passed (P = 0.313)	T+= 335; T-= -161; W= 174 (P = 0.090)
	11/05/2010	18.2838	17.7892			SM	31	16.1739	16.5742	1.85955	0.333986	0.682103	0.918527	501.391	12.1315	18.2327
	12/05/2010	17.6723	17.5152		2010-11-01	CK	30	11.2836	11.2068	1.68002	0.306728	0.627342	0.845524	338.509	8.63792	14.1229	Passed (P = 0.764)	T+= 339; T-= -126; W= 213 (P = 0.029)
	13/05/2010	16.0515	16.4			SM	30	11.5424	11.4478	1.44819	0.264402	0.540773	0.728848	346.272	9.40333	13.8354
	14/05/2010	16.2448	16.4488		2010-12-01	CK	31	6.32506	6.38981	2.38689	0.428698	0.875536	1.17901	196.077	2.51194	10.5356	Passed (P = 0.459)	T+= 486; T-= -10; W= 476 (P < 0.001)
	15/05/2010	16.6379	16.7869			SM	31	7.48185	7.375	1.79137	0.321739	0.657091	0.884845	231.937	4.35396	10.2542
	16/05/2010	16.3396	16.6492		2011-01-01	CK	31	2.10325	1.91756	0.728483	0.130839	0.267215	0.359834	65.2009	0.831187	4.39144	Passed (P = 0.590)	T+= 496; T-= 0; W= 496 (P < 0.001)
	17/05/2010	17.0321	17.0121			SM	31	3.18335	3.16354	0.591139	0.106172	0.216836	0.291993	98.6838	2.0375	4.80375
	18/05/2010	17.1219	17.2237		2011-02-01	CK	28	4.99727	4.81941	1.59122	0.300712	0.617022	0.83324	139.924	2.36475	8.24362	Passed (P = 0.067)	T+= 314; T-= -92; W= 222 (P = 0.012)
	19/05/2010	17.3588	17.4965			SM	28	5.32218	5.24844	1.41037	0.266535	0.546896	0.738539	149.021	2.52125	8.18396
	20/05/2010	16.82	16.3246		2011-03-01	CK	31	8.60578	8.55356	2.48177	0.445739	0.910339	1.22587	266.779	4.06163	15.3352	Passed (P = 0.149)	T+= 125; T-= -371; W= -246 (P = 0.016)
	21/05/2010	16.7852	16.1646			SM	31	8.20161	8.07583	1.85683	0.333496	0.681104	0.917182	254.25	5.43229	14.8737
	22/05/2010	17.2638	16.545		2011-04-01	CK	30	15.5441	16.442	3.70321	0.676111	1.38283	1.86376	466.324	9.25521	22.4713	Passed (P = 0.535)	T+= 3; T-= -462; W= -459 (P < 0.001)
	23/05/2010	18.4154	17.6288			SM	30	13.9921	14.6689	2.75973	0.503855	1.03052	1.38892	419.764	9.50812	19.1602
	24/05/2010	19.9171	18.7771		2011-05-01	CK	31	20.3273	20.2777	1.78343	0.320314	0.654181	0.880927	630.147	17.2271	23.8869	Passed (P = 0.345)	T+= 0; T-= -496; W= -496 (P < 0.001)
	25/05/2010	21.1158	19.5104			SM	31	18.5453	18.585	1.32212	0.237459	0.484966	0.65306	574.906	15.9477	21.0912
	26/05/2010	19.984	18.8894		2011-06-01	CK	30	23.9476	23.6984	1.34142	0.244909	0.500904	0.675113	718.429	21.311	26.9798	Passed (P = 0.144)	T+= 0; T-= -465; W= -465 (P < 0.001)
	27/05/2010	18.634	17.9677			SM	30	22.0158	22.0982	1.29735	0.236863	0.484449	0.652935	660.473	19.2115	24.8113
	28/05/2010	19.0908	18.1695		2011-07-01	CK	31	26.3157	26.0831	1.03401	0.185714	0.379286	0.51075	815.788	24.4485	28.264	Passed (P = 0.056)	T+= 0; T-= -496; W= -496 (P < 0.001)
	29/05/2010	20.3733	19.1486			SM	31	24.4006	24.3165	0.891443	0.160108	0.32699	0.440329	756.42	22.7638	26.2058
	30/05/2010	20.6608	19.5492		2011-08-01	CK	31	25.0958	24.6146	2.07478	0.372641	0.761049	1.02484	777.971	22.2498	29.716	Passed (P = 0.851)	T+= 0; T-= -496; W= -496 (P < 0.001)
	31/05/2010	20.3223	19.3673			SM	31	23.8157	23.26	1.66881	0.299728	0.612137	0.82431	738.286	21.4158	27.3467
	01/06/2010	19.1354	18.4464		2011-09-01	CK	30	20.0766	19.8752	2.58999	0.472865	0.967137	1.3035	602.299	14.7469	26.1021	Passed (P = 0.060)	T+= 1; T-= -464; W= -463 (P < 0.001)
	02/06/2010	19.7123	18.717			SM	30	19.0401	18.9976	2.25954	0.412533	0.843741	1.13718	571.202	14.7904	24.1588
	03/06/2010	20.2158	19.1959		2011-10-01	CK	31	16.3175	16.2673	1.8249	0.327761	0.66939	0.901408	505.842	13.2244	19.4688	Passed (P = 0.439)	T+= 0; T-= -496; W= -496 (P < 0.001)
	04/06/2010	20.279	19.2337			SM	31	15.4192	15.539	1.7468	0.313735	0.640746	0.862835	477.997	12.4619	18.2925
	05/06/2010	20.2931	19.2735		2011-11-01	CK	30	12.7549	12.9576	1.65763	0.30264	0.61898	0.834254	382.648	8.50208	15.3406	Failed (P < 0.050)	T+= 27; T-= -438; W= -411 (P < 0.001)
	06/06/2010	20.2756	19.2138			SM	30	11.818	11.8697	1.38972	0.253727	0.51894	0.699421	354.539	9.62292	14.0317
	07/06/2010	19.3621	18.5339		2011-12-01	CK	31	5.79651	5.43333	1.34028	0.240721	0.491627	0.66203	179.692	4.20854	8.32146	Passed (P = 0.513)	T+= 496; T-= 0; W= 496 (P < 0.001)
	08/06/2010	17.9927	17.4066			SM	31	6.68769	6.3635	1.26101	0.226484	0.462551	0.622877	207.318	5.20775	9.19233
	09/06/2010	17.8881	17.3838		2012-01-01	CK	31	3.46955	3.37438	0.894121	0.160589	0.327973	0.441651	107.556	1.95854	5.35458	Passed (P = 0.518)	T+= 496; T-= 0; W= 496 (P < 0.001)
	10/06/2010	19.4131	18.4751			SM	31	4.26938	3.92925	0.916534	0.164614	0.336194	0.452722	132.351	2.85906	5.83938
	11/06/2010	19.6115	18.7568		2012-02-01	CK	29	4.40942	4.50979	1.10214	0.204663	0.419242	0.56558	127.873	2.84271	7.75542	Failed (P < 0.050)	T+= 435; T-= 0; W= 435 (P < 0.001)
	12/06/2010	19.7465	18.7912			SM	29	5.13695	5.09687	1.13776	0.211276	0.432788	0.583855	148.972	3.64969	8.32312
	13/06/2010	20.7037	19.5656		2012-03-01	CK	28	8.05327	7.12531	3.01903	0.570542	1.17068	1.58091	225.492	4.43687	18.4254	Passed (P = 0.517)	T+= 0; T-= -406; W= -406 (P < 0.001)
	14/06/2010	21.4996	20.1598			SM	28	6.3706	5.78552	2.73655	0.51716	1.06115	1.43299	178.377	3.62667	17.0583
	15/06/2010	22.1423	20.7209
	16/06/2010	22.3133	20.9263
	17/06/2010	23.3315	21.5575
	18/06/2010	24.4727	22.5091
	19/06/2010	24.1458	22.5479
	20/06/2010	24.0908	22.5312
	21/06/2010	23.5481	22.078
	22/06/2010	23.9658	22.2801
	23/06/2010	23.9492	22.3966
	24/06/2010	23.596	22.2658
	25/06/2010	23.4312	22.1047
	26/06/2010	23.1296	21.8633
	27/06/2010	22.7429	21.5048
	28/06/2010	23.4513	21.8827
	29/06/2010	24.9948	22.9965
	30/06/2010	26.3746	24.3261
	01/07/2010	26.6696	24.4615
	02/07/2010	26.6725	24.4439
	03/07/2010	25.6258	24.0302
	04/07/2010	26.0583	24.3756
	05/07/2010	26.2219	24.5785
	06/07/2010	26.6175	24.9015
	07/07/2010	26.2731	24.7701
	08/07/2010	25.5756	24.2596
	09/07/2010	25.0613	23.844
	10/07/2010	24.0602	23.1891
	11/07/2010	24.2267	23.1792
	12/07/2010	24.8819	23.6932
	13/07/2010	25.2019	23.887
	14/07/2010	24.4717	23.3951
	15/07/2010	23.8077	22.8168
	16/07/2010	23.9569	22.8813
	17/07/2010	24.1215	22.9779
	18/07/2010	23.889	22.8443
	19/07/2010	24.5448	23.2825
	20/07/2010	25.2688	24.0932
	21/07/2010	24.9492	23.9127
	22/07/2010	25.0185	23.8972
	23/07/2010	24.725	23.5988
	24/07/2010	24.399	23.3835
	25/07/2010	24.3921	23.2958
	26/07/2010	25.7425	24.4827
	27/07/2010	26.3158	25.0167
	28/07/2010	26.9294	25.7185
	29/07/2010	27.7621	26.4999
	30/07/2010	28.3802	26.9745
	31/07/2010	28.2119	26.8567
	01/08/2010	27.2294	26.2133
	02/08/2010	27.3652	26.2412
	03/08/2010	28.0475	26.7516
	04/08/2010	28.624	27.1138
	05/08/2010	28.1187	26.7102
	06/08/2010	27.3454	25.8903
	07/08/2010	26.3596	25.0899
	08/08/2010	26.8329	25.383
	09/08/2010	27.4683	26.0456
	10/08/2010	27.7665	26.3601
	11/08/2010	28.2	26.7886
	12/08/2010	28.7096	27.2339
	13/08/2010	28.9527	27.515
	14/08/2010	27.6744	26.1739
	15/08/2010	24.7542	23.5347
	16/08/2010	24.3442	23.5105
	17/08/2010	24.526	23.6673
	18/08/2010	25.8337	24.6776
	19/08/2010	26.7035	25.5924
	20/08/2010	26.0777	24.905
	21/08/2010	25.435	24.3279
	22/08/2010	23.5515	22.6175
	23/08/2010	22.619	21.6998
	24/08/2010	21.1196	20.3015
	25/08/2010	20.2104	19.3966
	26/08/2010	21.3298	20.8984
	27/08/2010	22.164	21.7218
	28/08/2010	22.225	21.9234
	29/08/2010	22.2017	21.9339
	30/08/2010	22.1617	21.2665
	31/08/2010	22.4252	21.6855
	01/09/2010	22.7867	21.9594
	02/09/2010	22.075	21.4237
	03/09/2010	22.6006	21.714
	04/09/2010	22.6444	21.8512
	05/09/2010	22.2952	21.511
	06/09/2010	21.9606	21.0995
	07/09/2010	22.4198	21.3625
	08/09/2010	22.901	21.968
	09/09/2010	21.071	20.6831
	10/09/2010	21.5463	20.8505
	11/09/2010	22.4413	22.0932
	12/09/2010	22.5556	22.2027
	13/09/2010	22.2121	21.9842
	14/09/2010	22.1121	21.5031
	15/09/2010	23.6281	22.6175
	16/09/2010	24.3804	23.5675
	17/09/2010	25.1102	24.245
	18/09/2010	25.6829	24.8257
	19/09/2010	23.966	23.3122
	20/09/2010	22.6246	21.8987
	21/09/2010	23.1788	22.2367
	22/09/2010	19.9519	19.7614
	23/09/2010	18.1785	18.0393
	24/09/2010	17.9475	17.6536
	25/09/2010	16.4337	16.3277
	26/09/2010	17.4215	16.9561
	27/09/2010	18.8263	18.2782
	28/09/2010	19.0567	18.5014
	29/09/2010	17.9923	17.8345
	30/09/2010	17.5821	17.2678
	01/10/2010	18.2638	17.6951
	02/10/2010	18.0733	17.8663
	03/10/2010	16.5281	16.5963
	04/10/2010	16.2148	16.226
	05/10/2010	16.591	16.4255
	06/10/2010	17.7296	17.2385
	07/10/2010	18.8748	18.2327
	08/10/2010	18.7044	18.0959
	09/10/2010	18.5731	17.9615
	10/10/2010	18.4604	17.8313
	11/10/2010	17.1956	16.7798
	12/10/2010	16.6775	16.4673
	13/10/2010	15.8758	16.0477
	14/10/2010	16.9435	16.545
	15/10/2010	16.8433	16.476
	16/10/2010	17.1404	17.4167
	17/10/2010	17.736	17.8125
	18/10/2010	17.2444	17.6631
	19/10/2010	16.734	17.2079
	20/10/2010	16.2579	16.9892
	21/10/2010	15.7538	16.5167
	22/10/2010	16.0831	16.6183
	23/10/2010	15.74	16.3315
	24/10/2010	16.1579	16.5742
	25/10/2010	14.2088	15.5771
	26/10/2010	11.3402	13.5488
	27/10/2010	10.5108	12.541
	28/10/2010	10.2685	12.1315
	29/10/2010	11.3848	12.6329
	30/10/2010	11.4021	12.4712
	31/10/2010	11.9544	12.8735
	01/11/2010	12.1004	13.0887
	02/11/2010	12.5781	13.5363
	03/11/2010	12.4294	13.1494
	04/11/2010	12.101	12.8163
	05/11/2010	12.3919	12.7065
	06/11/2010	12.8327	12.9533
	07/11/2010	14.0919	13.8354
	08/11/2010	12.7277	12.7817
	09/11/2010	12.6454	12.5552
	10/11/2010	13.7008	13.3033
	11/11/2010	14.1229	13.2619
	12/11/2010	12.4608	12.1246
	13/11/2010	13.7496	13.0717
	14/11/2010	11.081	11.9244
	15/11/2010	9.07021	10.6996
	16/11/2010	8.63792	9.87438
	17/11/2010	9.62021	10.2963
	18/11/2010	10.5383	11.0575
	19/11/2010	11.3325	11.3967
	20/11/2010	10.9252	11.0848
	21/11/2010	11.8715	11.499
	22/11/2010	9.78271	10.1131
	23/11/2010	8.82729	9.62479
	24/11/2010	9.40646	9.70208
	25/11/2010	9.02437	9.40333
	26/11/2010	9.70438	9.67458
	27/11/2010	9.92708	10.1617
	28/11/2010	10.1204	10.229
	29/11/2010	9.79146	9.90958
	30/11/2010	10.9156	10.4377
	01/12/2010	10.5356	10.2542
	02/12/2010	10.535	10.2219
	03/12/2010	9.62646	9.57438
	04/12/2010	9.4725	9.38125
	05/12/2010	9.3	10.0096
	06/12/2010	9.363	10.1542
	07/12/2010	7.623	8.62937
	08/12/2010	8.50819	9.13729
	09/12/2010	7.37906	8.56458
	10/12/2010	8.08369	8.89667
	11/12/2010	7.47412	8.62583
	12/12/2010	7.57856	8.82708
	13/12/2010	7.46306	8.91167
	14/12/2010	5.26912	7.47979
	15/12/2010	3.21656	5.83104
	16/12/2010	2.51194	4.72667
	17/12/2010	3.21037	5.21646
	18/12/2010	3.88987	5.73021
	19/12/2010	6.38981	7.24708
	20/12/2010	5.10375	6.51958
	21/12/2010	5.74688	6.93042
	22/12/2010	6.60169	7.375
	23/12/2010	6.6975	7.66646
	24/12/2010	4.4895	6.285
	25/12/2010	3.41081	5.38354
	26/12/2010	3.88388	5.48542
	27/12/2010	4.69031	5.98646
	28/12/2010	5.52694	6.51917
	29/12/2010	5.11106	6.32062
	30/12/2010	4.7595	5.6925
	31/12/2010	2.62519	4.35396
	01/01/2011	1.86094	3.67042
	02/01/2011	1.63894	3.54646
	03/01/2011	1.34794	3.42792
	04/01/2011	1.68637	3.62062
	05/01/2011	2.80031	4.13875
	06/01/2011	1.79156	3.3125
	07/01/2011	0.831187	2.48438
	08/01/2011	1.31062	2.60083
	09/01/2011	2.69888	3.37479
	10/01/2011	1.47863	2.70458
	11/01/2011	1.88587	2.75271
	12/01/2011	2.06513	2.88333
	13/01/2011	3.58387	4.11083
	14/01/2011	4.39144	4.80375
	15/01/2011	3.52931	3.75438
	16/01/2011	1.75106	2.83312
	17/01/2011	2.07638	3.03917
	18/01/2011	1.91756	3.13375
	19/01/2011	1.74675	3.08
	20/01/2011	1.8195	3.26313
	21/01/2011	1.392	2.78917
	22/01/2011	1.77994	3.12896
	23/01/2011	2.0115	3.21833
	24/01/2011	1.84088	3.03083
	25/01/2011	2.12869	3.16354
	26/01/2011	2.52937	3.46458
	27/01/2011	2.67263	3.61813
	28/01/2011	2.58544	3.22938
	29/01/2011	1.98994	2.33521
	30/01/2011	2.02781	2.13271
	31/01/2011	2.03044	2.0375
	01/02/2011	2.66812	2.52125
	02/02/2011	3.18656	2.98292
	03/02/2011	4.0875	3.93812
	04/02/2011	4.85081	4.65188
	05/02/2011	5.32575	5.09271
	06/02/2011	5.67825	5.46271
	07/02/2011	6.78394	6.53188
	08/02/2011	7.13475	6.98667
	09/02/2011	5.54138	6.03521
	10/02/2011	3.55912	4.82375
	11/02/2011	4.46644	5.25208
	12/02/2011	4.0845	4.94354
	13/02/2011	3.79256	4.41167
	14/02/2011	3.35606	3.79979
	15/02/2011	2.36475	3.29458
	16/02/2011	2.82075	3.57979
	17/02/2011	4.65731	4.85
	18/02/2011	5.39119	5.60396
	19/02/2011	4.788	5.11854
	20/02/2011	4.99162	5.24479
	21/02/2011	5.91131	6.17917
	22/02/2011	6.69487	6.70521
	23/02/2011	7.18725	6.86167
	24/02/2011	8.24362	7.83021
	25/02/2011	8.10375	8.18396
	26/02/2011	5.82656	6.83542
	27/02/2011	4.569	5.93958
	28/02/2011	3.85781	5.36
	01/03/2011	4.06163	5.43229
	02/03/2011	4.4295	5.58437
	03/03/2011	5.26312	5.87625
	04/03/2011	5.00887	5.71896
	05/03/2011	5.44369	6.12646
	06/03/2011	6.23625	6.79437
	07/03/2011	6.76163	6.96792
	08/03/2011	7.91925	7.87896
	09/03/2011	8.74537	8.74563
	10/03/2011	8.55356	8.51521
	11/03/2011	9.56854	8.49083
	12/03/2011	10.6735	9.28792
	13/03/2011	10.9654	9.87479
	14/03/2011	9.95729	9.17604
	15/03/2011	7.86	7.46312
	16/03/2011	8.52167	7.55042
	17/03/2011	9.55542	8.13979
	18/03/2011	10.9835	9.35375
	19/03/2011	10.4631	9.46396
	20/03/2011	8.75708	8.62458
	21/03/2011	7.87958	8.07583
	22/03/2011	7.81771	7.84479
	23/03/2011	7.46792	7.35854
	24/03/2011	7.51938	7.33354
	25/03/2011	7.82792	7.17229
	26/03/2011	8.55458	7.57917
	27/03/2011	9.54917	8.39708
	28/03/2011	11.3508	9.89896
	29/03/2011	11.3404	9.85542
	30/03/2011	12.4081	10.795
	31/03/2011	15.3352	14.8737
	01/04/2011	14.9346	14.0887
	02/04/2011	11.0569	11.0144
	03/04/2011	9.25521	9.51333
	04/04/2011	9.85271	9.50812
	05/04/2011	9.82917	9.755
	06/04/2011	10.26	9.9
	07/04/2011	10.6346	10.19
	08/04/2011	11.6248	10.8973
	09/04/2011	13.0985	11.9871
	10/04/2011	14.3385	12.9108
	11/04/2011	13.1746	12.3381
	12/04/2011	13.6525	12.4362
	13/04/2011	15.0527	13.2975
	14/04/2011	17.0256	14.7863
	15/04/2011	17.06	15.2946
	16/04/2011	17.1	15.2946
	17/04/2011	16.9185	15.1098
	18/04/2011	17.0675	15.1219
	19/04/2011	17.2288	15.0942
	20/04/2011	15.9787	14.5515
	21/04/2011	15.4735	14.3931
	22/04/2011	17.0512	15.3283
	23/04/2011	16.9052	15.0354
	24/04/2011	17.7473	15.4996
	25/04/2011	18.9475	16.326
	26/04/2011	20.3777	17.4433
	27/04/2011	20.5881	17.7896
	28/04/2011	19.9773	17.2848
	29/04/2011	21.6412	18.4138
	30/04/2011	22.4713	19.1602
	01/05/2011	20.0229	17.6908
	02/05/2011	17.6425	16.3819
	03/05/2011	17.4204	15.9477
	04/05/2011	18.8188	16.861
	05/05/2011	19.7242	17.7
	06/05/2011	21.1371	18.7462
	07/05/2011	22.6031	19.9796
	08/05/2011	23.3108	20.8285
	09/05/2011	21.8994	20.1506
	10/05/2011	20.0254	18.9896
	11/05/2011	20.7402	19.1294
	12/05/2011	20.5017	18.585
	13/05/2011	18.7871	17.6933
	14/05/2011	19.9327	18.0465
	15/05/2011	20.2777	18.2546
	16/05/2011	21.6546	19.0825
	17/05/2011	22.1556	19.6873
	18/05/2011	23.1654	20.4865
	19/05/2011	23.8869	21.0912
	20/05/2011	22.3967	20.2875
	21/05/2011	19.4742	18.3663
	22/05/2011	17.2271	16.8463
	23/05/2011	17.6471	16.7071
	24/05/2011	17.9717	17.0873
	25/05/2011	18.9779	17.5706
	26/05/2011	19.9642	18.265
	27/05/2011	20.951	18.961
	28/05/2011	21.1658	19.2517
	29/05/2011	20.3087	18.9552
	30/05/2011	19.5763	18.47
	31/05/2011	20.78	18.8056
	01/06/2011	21.311	19.2115
	02/06/2011	22.314	19.8813
	03/06/2011	21.8477	19.6146
	04/06/2011	22.4865	20.2542
	05/06/2011	22.2862	20.2781
	06/06/2011	23.2229	20.8931
	07/06/2011	24.2975	21.5423
	08/06/2011	25.5871	22.3575
	09/06/2011	25.2485	22.6029
	10/06/2011	24.4665	22.051
	11/06/2011	24.8502	22.1412
	12/06/2011	25.6875	22.764
	13/06/2011	24.8856	22.5998
	14/06/2011	22.7823	21.4644
	15/06/2011	23.3765	21.5683
	16/06/2011	23.5487	21.7315
	17/06/2011	23.14	21.5902
	18/06/2011	23.2279	21.7279
	19/06/2011	23.5548	22.0752
	20/06/2011	23.3569	22.0696
	21/06/2011	23.246	22.1212
	22/06/2011	24.2906	22.8219
	23/06/2011	23.4615	22.5452
	24/06/2011	24.0396	22.6275
	25/06/2011	24.4721	23.1892
	26/06/2011	23.8421	22.7565
	27/06/2011	24.5644	23.0194
	28/06/2011	25.6056	23.776
	29/06/2011	26.4492	24.3867
	30/06/2011	26.9798	24.8113
	01/07/2011	27.4429	25.2065
	02/07/2011	27.9733	25.7135
	03/07/2011	28.0244	25.849
	04/07/2011	26.0671	24.6415
	05/07/2011	26.3729	24.5435
	06/07/2011	25.8225	24.1658
	07/07/2011	24.4485	22.7638
	08/07/2011	25.1546	22.9819
	09/07/2011	25.226	23.2748
	10/07/2011	25.6646	23.8517
	11/07/2011	25.906	23.9283
	12/07/2011	25.219	23.5052
	13/07/2011	24.9815	23.2452
	14/07/2011	25.0873	23.2456
	15/07/2011	26.0831	23.901
	16/07/2011	26.4667	24.194
	17/07/2011	26.8579	24.3646
	18/07/2011	26.73	24.221
	19/07/2011	25.8302	23.826
	20/07/2011	25.7538	23.8767
	21/07/2011	26.3929	24.4042
	22/07/2011	26.076	24.3165
	23/07/2011	26.82	24.8152
	24/07/2011	27.7433	25.2652
	25/07/2011	28.264	25.5646
	26/07/2011	27.0833	25.2792
	27/07/2011	26.8479	25.1383
	28/07/2011	26.9612	25.3177
	29/07/2011	27.8788	26.2058
	30/07/2011	25.8954	24.9783
	31/07/2011	24.7129	23.8354
	01/08/2011	23.5573	23.0573
	02/08/2011	23.9173	23.029
	03/08/2011	25.0833	23.9181
	04/08/2011	23.9858	23.2613
	05/08/2011	22.2498	22.0402
	06/08/2011	22.5858	21.9471
	07/08/2011	24.6146	23.2077
	08/08/2011	25.7652	24.2488
	09/08/2011	26.8406	25.2215
	10/08/2011	27.0796	25.4246
	11/08/2011	27.5237	25.745
	12/08/2011	27.3252	25.6248
	13/08/2011	28.0448	26.0763
	14/08/2011	28.8702	26.7752
	15/08/2011	29.716	27.3467
	16/08/2011	28.519	26.9646
	17/08/2011	26.3298	25.2677
	18/08/2011	26.0196	24.8006
	19/08/2011	23.8821	23.1487
	20/08/2011	23.0329	22.2594
	21/08/2011	22.4156	21.651
	22/08/2011	22.26	21.4158
	23/08/2011	22.8575	21.7667
	24/08/2011	23.4148	22.3396
	25/08/2011	23.6781	22.6262
	26/08/2011	24.1969	22.8375
	27/08/2011	24.2931	22.9508
	28/08/2011	24.4698	23.0252
	29/08/2011	24.8519	23.26
	30/08/2011	25.1187	23.3975
	31/08/2011	25.4721	23.6517
	01/09/2011	25.5165	23.6906
	02/09/2011	26.1021	24.1588
	03/09/2011	25.1108	23.4167
	04/09/2011	24.6219	23.0094
	05/09/2011	21.8942	21.129
	06/09/2011	20.3821	19.8281
	07/09/2011	19.4281	19.0204
	08/09/2011	19.7379	18.9152
	09/09/2011	21.0615	19.705
	10/09/2011	20.9731	19.8133
	11/09/2011	20.1308	19.1927
	12/09/2011	20.0813	18.9748
	13/09/2011	20.3521	19.23
	14/09/2011	20.0633	19.0467
	15/09/2011	20.0125	19.0798
	16/09/2011	20.7796	19.52
	17/09/2011	20.0565	19.0663
	18/09/2011	16.6277	16.5617
	19/09/2011	14.7469	14.7904
	20/09/2011	16.1952	15.3344
	21/09/2011	16.7792	15.8883
	22/09/2011	18.5658	17.4365
	23/09/2011	19.0154	17.9529
	24/09/2011	18.971	18.026
	25/09/2011	19.3535	18.329
	26/09/2011	19.5235	18.409
	27/09/2011	19.5335	18.3379
	28/09/2011	18.849	17.7981
	29/09/2011	18.636	17.4767
	30/09/2011	19.1977	18.0648
	01/10/2011	18.2533	17.4173
	02/10/2011	17.4046	16.5773
	03/10/2011	17.2325	16.3458
	04/10/2011	16.7963	15.8467
	05/10/2011	17.1469	16.076
	06/10/2011	17.8848	17.0044
	07/10/2011	18.2829	17.4858
	08/10/2011	18.7017	17.7783
	09/10/2011	19.4688	18.2925
	10/10/2011	19.2742	18.0865
	11/10/2011	18.2288	17.2273
	12/10/2011	17.7652	16.7519
	13/10/2011	17.9402	16.8627
	14/10/2011	16.2673	15.539
	15/10/2011	15.6631	14.9135
	16/10/2011	16.169	15.0977
	17/10/2011	16.1471	15.3552
	18/10/2011	16.1317	15.4481
	19/10/2011	16.875	15.8331
	20/10/2011	16.895	15.7969
	21/10/2011	15.861	15.0312
	22/10/2011	15.4308	14.6292
	23/10/2011	15.2542	14.4021
	24/10/2011	14.6265	13.8498
	25/10/2011	13.5369	12.9031
	26/10/2011	13.2244	12.5156
	27/10/2011	13.3867	12.4619
	28/10/2011	14.4429	13.3365
	29/10/2011	13.9033	13.2231
	30/10/2011	13.4054	12.7315
	31/10/2011	14.2417	13.1767
	01/11/2011	14.8971	13.656
	02/11/2011	15.3406	14.0317
	03/11/2011	15.05	13.8644
	04/11/2011	14.9104	13.7665
	05/11/2011	15.07	13.8592
	06/11/2011	14.3215	13.2915
	07/11/2011	13.1725	12.424
	08/11/2011	13.9608	12.8896
	09/11/2011	13.9958	12.9873
	10/11/2011	12.5967	11.8631
	11/11/2011	13.0035	12.085
	12/11/2011	12.6098	11.6798
	13/11/2011	12.9275	11.8135
	14/11/2011	12.571	11.5938
	15/11/2011	13.1438	12.0373
	16/11/2011	12.9877	11.8763
	17/11/2011	13.2196	12.0971
	18/11/2011	14.0367	12.7229
	19/11/2011	13.5504	12.4875
	20/11/2011	12.5327	11.6115
	21/11/2011	12.1308	11.1465
	22/11/2011	12.056	11.0471
	23/11/2011	10.9592	10.2129
	24/11/2011	10.7654	9.91604
	25/11/2011	10.8187	9.86917
	26/11/2011	10.6252	9.62292
	27/11/2011	11.1512	10.0335
	28/11/2011	11.3656	10.3394
	29/11/2011	10.3754	9.97396
	30/11/2011	8.50208	9.74027
	01/12/2011	8.32146	9.19233
	02/12/2011	8.12813	8.85546
	03/12/2011	8.31813	8.99662
	04/12/2011	8.24979	8.8935
	05/12/2011	7.33271	8.34144
	06/12/2011	7.20542	8.08225
	07/12/2011	7.54583	8.11617
	08/12/2011	6.88438	7.64385
	09/12/2011	5.98792	6.90571
	10/12/2011	4.80187	5.49667
	11/12/2011	4.36083	5.9535
	12/12/2011	5.48958	6.584
	13/12/2011	5.61292	6.77825
	14/12/2011	6.33875	7.27425
	15/12/2011	6.03667	7.18475
	16/12/2011	4.64354	6.039
	17/12/2011	4.4525	5.7125
	18/12/2011	4.94479	5.9765
	19/12/2011	4.72833	5.746
	20/12/2011	6.12917	6.70325
	21/12/2011	6.3825	7.01525
	22/12/2011	5.30271	6.3635
	23/12/2011	4.54271	5.66425
	24/12/2011	4.20854	5.3045
	25/12/2011	4.35813	5.243
	26/12/2011	4.61688	5.43025
	27/12/2011	5.43333	5.95275
	28/12/2011	4.55917	5.30925
	29/12/2011	4.445	5.20775
	30/12/2011	5.21417	5.7085
	31/12/2011	5.11583	5.6435
	01/01/2012	4.89	5.50475
	02/01/2012	5.35458	5.77175
	03/01/2012	5.05979	5.67925
	04/01/2012	3.35417	4.3285
	05/01/2012	2.61937	3.52275
	06/01/2012	2.59354	3.38525
	07/01/2012	2.43354	3.204
	08/01/2012	3.55917	3.8485
	09/01/2012	3.61354	3.92925
	10/01/2012	3.37438	3.787
	11/01/2012	3.23937	3.68625
	12/01/2012	2.91229	3.45425
	13/01/2012	2.75646	3.2195
	14/01/2012	3.60021	3.818
	15/01/2012	3.71312	3.85475
	16/01/2012	4.05646	5.14313
	17/01/2012	3.88021	4.98406
	18/01/2012	4.45437	5.615
	19/01/2012	4.62875	5.83094
	20/01/2012	4.47917	5.83938
	21/01/2012	3.27667	4.83625
	22/01/2012	2.49604	4.07875
	23/01/2012	2.26646	3.6
	24/01/2012	2.53125	3.61875
	25/01/2012	1.95854	2.85906
	26/01/2012	2.41458	3.22094
	27/01/2012	2.64583	3.45562
	28/01/2012	3.30583	3.95531
	29/01/2012	3.78896	4.51906
	30/01/2012	4.27854	4.99937
	31/01/2012	4.02083	4.80125
	01/02/2012	3.67937	4.77375
	02/02/2012	3.18562	4.095
	03/02/2012	2.90104	3.64969
	04/02/2012	2.84271	3.72156
	05/02/2012	4.20292	4.73594
	06/02/2012	4.89083	5.47438
	07/02/2012	3.81771	4.75375
	08/02/2012	3.63792	4.33156
	09/02/2012	3.31667	3.99656
	10/02/2012	3.45083	4.04281
	11/02/2012	3.32063	3.88594
	12/02/2012	3.80208	4.43813
	13/02/2012	3.20729	3.78844
	14/02/2012	4.02542	4.495
	15/02/2012	4.52021	5.09687
	16/02/2012	4.88292	5.44094
	17/02/2012	4.96687	5.61125
	18/02/2012	4.56583	5.24875
	19/02/2012	4.06354	4.7425
	20/02/2012	4.50979	5.11813
	21/02/2012	5.83958	6.34219
	22/02/2012	7.75542	8.32312
	23/02/2012	6.44813	7.67687
	24/02/2012	5.47938	6.5975
	25/02/2012	5.31083	6.32562
	26/02/2012	4.91937	5.82
	27/02/2012	4.63083	5.35687
	28/02/2012	4.75146	5.43156
	29/02/2012	4.94792	5.65688
	01/03/2012	4.88687	3.79542
	02/03/2012	5.12125	4.00896
	03/03/2012	4.76292	3.90271
	04/03/2012	4.43687	3.62667
	05/03/2012	5.27792	3.83396
	06/03/2012	5.98917	4.31667
	07/03/2012	6.95417	5.04812
	08/03/2012	6.61292	5.00875
	09/03/2012	6.40813	4.87812
	10/03/2012	6.85813	5.11
	11/03/2012	7.20479	5.56854
	12/03/2012	6.69792	5.19042
	13/03/2012	8.02833	6.0025
	14/03/2012	8.73771	6.55771
	15/03/2012	8.58958	6.77521
	16/03/2012	9.16417	6.95771
	17/03/2012	10.3702	7.87
	18/03/2012	10.3115	8.13896
	19/03/2012	8.28271	7.18083
	20/03/2012	7.04583	6.1625
	21/03/2012	6.11958	5.54458
	22/03/2012	6.26938	5.34563
	23/03/2012	8.09667	6.02313
	24/03/2012	8.885	6.52521
	25/03/2012	10.4102	7.75667
	26/03/2012	11.5862	8.72771
	27/03/2012	13.9581	11.4619
	28/03/2012	18.4254	17.0583
